# Supplementary material for: Microbial Diversity of Pinnacle and Conical Microbial Mats in the Perennially Ice-Covered Lake Untersee, East Antarctica
Source: Front Microbiol. 2020 Dec 10;11:607251. doi: 10.3389/fmicb.2020.607251 (PMC7759091; doi:10.3389/fmicb.2020.607251)
Supplement: Supplementary Table 1 — Taxonomic assignments of prokaryotic ASVs. [file Table_1.XLSX]

## Sheet: TAX1.df
ASV	L0	L1	L2	L3	L4	L5	L6
1	Bacteria	Cyanobacteria	Oxyphotobacteria	Oxyphotobacteria Incertae Sedis	Unknown Family	Phormidium	Phormidium CYN64
2	Bacteria	Cyanobacteria	Oxyphotobacteria	Oxyphotobacteria Incertae Sedis	Unknown Family	Leptolyngbya
3	Bacteria	Cyanobacteria	Oxyphotobacteria	Leptolyngbyales	Leptolyngbyaceae	Leptolyngbya	Leptolyngbya ANT.L67.1
4	Bacteria	Cyanobacteria	Oxyphotobacteria	Leptolyngbyales	Leptolyngbyaceae	Leptolyngbya
5	Bacteria	Cyanobacteria	Oxyphotobacteria	Nostocales	Phormidiaceae	Tychonema	Tychonema CCAP 1459-11B
6	Bacteria	Cyanobacteria	Oxyphotobacteria	Nostocales	Phormidiaceae	Tychonema	Tychonema CCAP 1459-11B
7	Bacteria	Cyanobacteria	Oxyphotobacteria	Nostocales	Cyanobacteriaceae	Geitlerinema	Geitlerinema sp. Sai004
8	Bacteria	Cyanobacteria	Oxyphotobacteria	Nostocales	Cyanobacteriaceae	Geitlerinema	Geitlerinema sp. Sai004
9	Bacteria	Cyanobacteria	Oxyphotobacteria	Pseudanabaenales	Pseudanabaenaceae	Pseudanabaena
10	Bacteria	Cyanobacteria	Oxyphotobacteria	Pseudanabaenales	Pseudanabaenaceae	Synechococcus
11	Bacteria	Cyanobacteria	Oxyphotobacteria	Pseudanabaenales	Pseudanabaenaceae	Synechococcus
12	Bacteria	Cyanobacteria	Oxyphotobacteria	Pseudanabaenales	Pseudanabaenaceae	Pseudanabaena
13	Bacteria	Cyanobacteria	Oxyphotobacteria	Leptolyngbyales	Leptolyngbyaceae	Chamaesiphon
14	Bacteria	Cyanobacteria	Oxyphotobacteria	Leptolyngbyales	Leptolyngbyaceae	Chamaesiphon
15	Bacteria	Cyanobacteria	Oxyphotobacteria	Leptolyngbyales	Leptolyngbyaceae	Chamaesiphon
16	Bacteria	Cyanobacteria	Oxyphotobacteria
17	Bacteria	Cyanobacteria	Melainabacteria	Vampirovibrionales
18	Bacteria
19	Bacteria
20	Bacteria
21	Bacteria
22	Bacteria	Proteobacteria
23	Bacteria
24	Bacteria	Proteobacteria
25	Bacteria
26	Bacteria
27	Bacteria
28	Bacteria
29	Bacteria
30	Bacteria	Proteobacteria
31	Bacteria
32	Bacteria
33	Bacteria	Proteobacteria	Deltaproteobacteria	Bdellovibrionales	Bdellovibrionaceae	Bdellovibrio
34	Bacteria	Patescibacteria	Saccharimonadia	Saccharimonadales
35	Bacteria	Patescibacteria	Saccharimonadia	Saccharimonadales	Candidatus Saccharibacteria
36	Bacteria	Patescibacteria	Saccharimonadia	Saccharimonadales
37	Bacteria	Patescibacteria	Saccharimonadia	Saccharimonadales
38	Bacteria	Patescibacteria	Saccharimonadia	Saccharimonadales
39	Bacteria	Patescibacteria	Saccharimonadia	Saccharimonadales
40	Bacteria	Patescibacteria	Parcubacteria
41	Bacteria	Patescibacteria	Parcubacteria
42	Bacteria	Patescibacteria	Parcubacteria
43	Bacteria	Patescibacteria	Parcubacteria
44	Bacteria	Patescibacteria	Parcubacteria
45	Bacteria	Patescibacteria	Gracilibacteria
46	Bacteria	Patescibacteria	Gracilibacteria
47	Bacteria	Patescibacteria	Parcubacteria	Candidatus Nomurabacteria
48	Bacteria	Patescibacteria	Parcubacteria
49	Bacteria	Patescibacteria	Parcubacteria	Candidatus Nomurabacteria
50	Bacteria	Patescibacteria	Parcubacteria	Candidatus Nomurabacteria
51	Bacteria	Patescibacteria	Parcubacteria	Candidatus Zambryskibacteria
52	Bacteria	Patescibacteria	Parcubacteria	Candidatus Zambryskibacteria
53	Bacteria	Patescibacteria	Parcubacteria	Candidatus Kaiserbacteria
54	Bacteria	Patescibacteria	Parcubacteria	Candidatus Kaiserbacteria
55	Bacteria	Patescibacteria	Parcubacteria	Candidatus Kaiserbacteria
56	Bacteria	Patescibacteria	Parcubacteria	Candidatus Kaiserbacteria
57	Bacteria	Patescibacteria	Parcubacteria	Candidatus Kaiserbacteria
58	Bacteria	Patescibacteria	Parcubacteria	Candidatus Kaiserbacteria
59	Bacteria	Patescibacteria	Parcubacteria	Candidatus Kaiserbacteria
60	Bacteria	Patescibacteria	Parcubacteria	Candidatus Kaiserbacteria
61	Bacteria	Patescibacteria	Gracilibacteria	Absconditabacteriales (SR1)
62	Bacteria	Patescibacteria	Gracilibacteria	Absconditabacteriales (SR1)
63	Bacteria	Patescibacteria	Gracilibacteria	Absconditabacteriales (SR1)
64	Bacteria	Proteobacteria	Gammaproteobacteria	Betaproteobacteriales	Nitrosomonadaceae
65	Bacteria	Proteobacteria	Gammaproteobacteria	Betaproteobacteriales	Nitrosomonadaceae	Ellin6067
66	Bacteria	Proteobacteria	Gammaproteobacteria	Betaproteobacteriales	Nitrosomonadaceae	Nitrosospira
67	Bacteria	Proteobacteria	Gammaproteobacteria	Betaproteobacteriales	Methylophilaceae	Methylotenera
68	Bacteria	Proteobacteria	Gammaproteobacteria	Betaproteobacteriales	Burkholderiaceae	Hydrogenophaga
69	Bacteria	Proteobacteria	Gammaproteobacteria	Betaproteobacteriales	Burkholderiaceae	Hydrogenophaga
70	Bacteria	Proteobacteria	Gammaproteobacteria	Betaproteobacteriales	Burkholderiaceae	Hydrogenophaga
71	Bacteria	Proteobacteria	Gammaproteobacteria	Betaproteobacteriales	Burkholderiaceae
72	Bacteria	Proteobacteria	Gammaproteobacteria	Betaproteobacteriales	Burkholderiaceae	Leptothrix
73	Bacteria	Proteobacteria	Gammaproteobacteria	Betaproteobacteriales	Burkholderiaceae	Rhodoferax
74	Bacteria	Proteobacteria	Gammaproteobacteria	Betaproteobacteriales	Burkholderiaceae	Polaromonas
75	Bacteria	Proteobacteria	Gammaproteobacteria	Betaproteobacteriales	Burkholderiaceae	Polaromonas
76	Bacteria	Proteobacteria	Gammaproteobacteria	Betaproteobacteriales	Burkholderiaceae	Polaromonas
77	Bacteria	Proteobacteria	Gammaproteobacteria	Betaproteobacteriales	Burkholderiaceae
78	Bacteria	Proteobacteria	Gammaproteobacteria	Betaproteobacteriales	Burkholderiaceae
79	Bacteria	Proteobacteria	Gammaproteobacteria	Betaproteobacteriales	Burkholderiaceae
80	Bacteria	Proteobacteria	Gammaproteobacteria	Betaproteobacteriales	Burkholderiaceae
81	Bacteria	Proteobacteria	Gammaproteobacteria	Betaproteobacteriales	Burkholderiaceae
82	Bacteria	Proteobacteria	Gammaproteobacteria	Betaproteobacteriales	Gallionellaceae
83	Bacteria	Dependentiae	Babeliae	Babeliales
84	Bacteria	Dependentiae	Babeliae	Babeliales
85	Bacteria	Dependentiae	Babeliae	Babeliales	Vermiphilaceae
86	Bacteria	Dependentiae	Babeliae	Babeliales	Babeliaceae
87	Bacteria	Dependentiae	Babeliae	Babeliales
88	Bacteria	Dependentiae	Babeliae	Babeliales	Vermiphilaceae
89	Bacteria	Dependentiae	Babeliae	Babeliales	Vermiphilaceae
90	Bacteria	Dependentiae	Babeliae	Babeliales	Vermiphilaceae
91	Bacteria	Dependentiae	Babeliae	Babeliales
92	Bacteria	Dependentiae	Babeliae	Babeliales	Vermiphilaceae
93	Bacteria	Dependentiae	Babeliae	Babeliales	Babeliaceae
94	Bacteria	Dependentiae	Babeliae	Babeliales	Babeliaceae
95	Bacteria	Bacteroidetes	Ignavibacteria	OPB56
96	Bacteria	Bacteroidetes	Ignavibacteria	OPB56
97	Bacteria	Gemmatimonadetes	Gemmatimonadetes	Gemmatimonadales	Gemmatimonadaceae	Gemmatimonas
98	Bacteria	Gemmatimonadetes	Gemmatimonadetes	Gemmatimonadales	Gemmatimonadaceae	Gemmatimonas	Gemmatimonadetes bacterium
99	Bacteria	Gemmatimonadetes	Gemmatimonadetes	Gemmatimonadales	Gemmatimonadaceae	Gemmatimonas
100	Bacteria	Armatimonadetes	Fimbriimonadia	Fimbriimonadales	Fimbriimonadaceae
101	Bacteria	Armatimonadetes	Fimbriimonadia	Fimbriimonadales	Fimbriimonadaceae
102	Bacteria	Actinobacteria	Thermoleophilia	Gaiellales
103	Bacteria	Actinobacteria	Thermoleophilia	Gaiellales
104	Bacteria	Actinobacteria	Thermoleophilia	Gaiellales
105	Bacteria	Actinobacteria	Thermoleophilia	Gaiellales
106	Bacteria	Actinobacteria	Thermoleophilia	Solirubrobacterales	67-14
107	Bacteria	Actinobacteria	Thermoleophilia	Solirubrobacterales	67-14	Solirubrobacterales bacterium 67-14	Solirubrobacterales bacterium 67-14
108	Bacteria	Actinobacteria	Thermoleophilia	Solirubrobacterales	67-14
109	Bacteria	Actinobacteria	Actinobacteria	Frankiales	Cryptosporangiaceae	Fodinicola
110	Bacteria	Actinobacteria	Actinobacteria	Frankiales	Sporichthyaceae
111	Bacteria	Actinobacteria	Actinobacteria	Micrococcales	Microbacteriaceae
112	Bacteria	Actinobacteria	Actinobacteria	Micrococcales	Microbacteriaceae
113	Bacteria	Actinobacteria	Actinobacteria	Micrococcales	Microbacteriaceae	Chryseoglobus
114	Bacteria	Actinobacteria	Actinobacteria	Frankiales	Cryptosporangiaceae	Fodinicola
115	Bacteria	Actinobacteria	Actinobacteria	PeM15
116	Bacteria	Actinobacteria	Actinobacteria	PeM15
117	Bacteria	Actinobacteria	Acidimicrobiia	Microtrichales
118	Bacteria	Actinobacteria	Acidimicrobiia	Microtrichales	Microtrichaceae	Sva0996 marine group
119	Bacteria	Actinobacteria	Acidimicrobiia	Microtrichales	Microtrichaceae	IMCC26207
120	Bacteria	Actinobacteria	Acidimicrobiia	Microtrichales	Iamiaceae	Iamia
121	Bacteria	Actinobacteria	Acidimicrobiia	Microtrichales
122	Bacteria	Actinobacteria	Acidimicrobiia	IMCC26256
123	Bacteria	Actinobacteria	Acidimicrobiia	IMCC26256
124	Bacteria	Actinobacteria	Acidimicrobiia	Microtrichales	Iamiaceae	Iamia
125	Bacteria	Actinobacteria	Acidimicrobiia	Microtrichales
126	Bacteria	Actinobacteria	Acidimicrobiia
127	Bacteria	Actinobacteria	Acidimicrobiia	Microtrichales	Ilumatobacteraceae	Ilumatobacter
128	Bacteria	Actinobacteria	Acidimicrobiia	Microtrichales	Ilumatobacteraceae	Ilumatobacter
129	Bacteria	Actinobacteria	Acidimicrobiia	Microtrichales	Ilumatobacteraceae	CL500-29 marine group
130	Bacteria	Actinobacteria	Acidimicrobiia	Microtrichales	Ilumatobacteraceae	CL500-29 marine group
131	Bacteria	Actinobacteria	Acidimicrobiia	Microtrichales	Ilumatobacteraceae	CL500-29 marine group
132	Bacteria	Actinobacteria	Acidimicrobiia	Microtrichales	Ilumatobacteraceae	CL500-29 marine group
133	Bacteria	Actinobacteria	Acidimicrobiia	Microtrichales	Microtrichaceae
134	Bacteria	Patescibacteria	Microgenomatia	Candidatus Pacebacteria
135	Bacteria	Nitrospirae	Nitrospira	Nitrospirales	Nitrospiraceae	Nitrospira	Nitrospiraceae bacterium
136	Bacteria	Nitrospirae	Nitrospira	Nitrospirales	Nitrospiraceae	Nitrospira	Nitrospiraceae bacterium
137	Bacteria	Chloroflexi	Anaerolineae	RBG-13-54-9
138	Bacteria	Chloroflexi	Chloroflexia	Chloroflexales	Chloroflexaceae	Candidatus Chloroploca
139	Bacteria	Chloroflexi	Anaerolineae	Caldilineales	Caldilineaceae
140	Bacteria	Chloroflexi	KD4-96
141	Bacteria	Acidobacteria	Acidobacteriia	Solibacterales	Solibacteraceae (Subgroup 3)	Bryobacter
142	Bacteria	Acidobacteria	Acidobacteriia	Solibacterales	Solibacteraceae (Subgroup 3)	Bryobacter
143	Bacteria	Acidobacteria	Blastocatellia (Subgroup 4)	Blastocatellales	Blastocatellaceae
144	Bacteria	Proteobacteria	Deltaproteobacteria	SAR324 clade(Marine group B)
145	Bacteria	Proteobacteria	Deltaproteobacteria	SAR324 clade(Marine group B)
146	Bacteria	Proteobacteria	Deltaproteobacteria	SAR324 clade(Marine group B)
147	Bacteria	Proteobacteria	Deltaproteobacteria	SAR324 clade(Marine group B)
148	Bacteria	Proteobacteria	Deltaproteobacteria	SAR324 clade(Marine group B)
149	Bacteria	Proteobacteria	Deltaproteobacteria	Myxococcales	Phaselicystidaceae	Phaselicystis
150	Bacteria	Proteobacteria	Deltaproteobacteria	Myxococcales	Sandaracinaceae	Sandaracinus
151	Bacteria	Proteobacteria	Deltaproteobacteria	PB19
152	Bacteria	Proteobacteria	Deltaproteobacteria	Myxococcales	Haliangiaceae	Haliangium	Nannocystineae bacterium
153	Bacteria	Proteobacteria	Deltaproteobacteria	Myxococcales	Nannocystaceae	Nannocystis
154	Bacteria	Proteobacteria	Deltaproteobacteria	Myxococcales	Nannocystaceae	Nannocystis
155	Bacteria	Proteobacteria	Deltaproteobacteria	Myxococcales	Nannocystaceae	Nannocystis
156	Bacteria	Proteobacteria	Deltaproteobacteria	Myxococcales	Nannocystaceae	Nannocystis
157	Bacteria	Proteobacteria	Deltaproteobacteria	Myxococcales	Nannocystaceae	Nannocystis
158	Bacteria	Patescibacteria	Berkelbacteria
159	Bacteria	Proteobacteria	Deltaproteobacteria	SAR324 clade(Marine group B)
160	Bacteria	Proteobacteria	Deltaproteobacteria	SAR324 clade(Marine group B)
161	Bacteria	Proteobacteria	Deltaproteobacteria	SAR324 clade(Marine group B)
162	Bacteria	Proteobacteria	Deltaproteobacteria	Oligoflexales	0319-6G20
163	Bacteria	Proteobacteria	Alphaproteobacteria	Acetobacterales	Acetobacteraceae	Rhodovastum
164	Bacteria	Proteobacteria	Alphaproteobacteria	Acetobacterales	Acetobacteraceae	Roseococcus
165	Bacteria	Proteobacteria	Alphaproteobacteria	Acetobacterales	Acetobacteraceae	Roseomonas
166	Bacteria	Proteobacteria	Alphaproteobacteria	Acetobacterales	Acetobacteraceae	Roseomonas
167	Bacteria	Proteobacteria	Alphaproteobacteria	Rhizobiales	Hyphomicrobiaceae	Pedomicrobium
168	Bacteria	Proteobacteria	Alphaproteobacteria	Caulobacterales	Caulobacteraceae	Brevundimonas
169	Bacteria	Proteobacteria	Alphaproteobacteria	Caulobacterales	Caulobacteraceae	Brevundimonas
170	Bacteria	Proteobacteria	Alphaproteobacteria	Caulobacterales	Caulobacteraceae	Brevundimonas
171	Bacteria	Proteobacteria	Alphaproteobacteria	Rhizobiales	Beijerinckiaceae
172	Bacteria	Proteobacteria	Alphaproteobacteria	Rhizobiales	Xanthobacteraceae	Bradyrhizobium
173	Bacteria	Proteobacteria	Alphaproteobacteria	Rickettsiales
174	Bacteria	Proteobacteria	Alphaproteobacteria	Micavibrionales
175	Bacteria	Proteobacteria	Alphaproteobacteria	Micavibrionales
176	Bacteria	Proteobacteria	Alphaproteobacteria	Caulobacterales	Hyphomonadaceae	Hyphomonas
177	Bacteria	Proteobacteria	Alphaproteobacteria	Sphingomonadales	Sphingomonadaceae	Sandaracinobacter
178	Bacteria	Proteobacteria	Alphaproteobacteria	Sphingomonadales	Sphingomonadaceae	Sandaracinobacter
179	Bacteria	Proteobacteria	Alphaproteobacteria	Sphingomonadales	Sphingomonadaceae	Sandaracinobacter
180	Bacteria	Proteobacteria	Alphaproteobacteria	Sphingomonadales	Sphingomonadaceae	Sphingomonas
181	Bacteria	Proteobacteria	Alphaproteobacteria	Sphingomonadales	Sphingomonadaceae	Sphingomonas
182	Bacteria	Proteobacteria	Alphaproteobacteria	Sphingomonadales	Sphingomonadaceae	Sphingomonas
183	Bacteria	Proteobacteria	Alphaproteobacteria	Sphingomonadales	Sphingomonadaceae	Porphyrobacter
184	Bacteria	Proteobacteria	Alphaproteobacteria	Sphingomonadales	Sphingomonadaceae	Sphingopyxis
185	Bacteria	Proteobacteria	Alphaproteobacteria	Sphingomonadales	Sphingomonadaceae	Sphingopyxis
186	Bacteria	Proteobacteria	Alphaproteobacteria	Rhodobacterales	Rhodobacteraceae
187	Bacteria	Proteobacteria	Alphaproteobacteria	Rhodobacterales	Rhodobacteraceae	Tabrizicola
188	Bacteria	Proteobacteria	Alphaproteobacteria	Rhodobacterales	Rhodobacteraceae
189	Bacteria	Proteobacteria	Alphaproteobacteria	Rhodobacterales	Rhodobacteraceae
190	Bacteria	Proteobacteria	Alphaproteobacteria	Rhodobacterales	Rhodobacteraceae
191	Bacteria	Proteobacteria	Alphaproteobacteria	Rhodobacterales	Rhodobacteraceae
192	Bacteria	Proteobacteria	Alphaproteobacteria	Rhodobacterales	Rhodobacteraceae	Pseudorhodobacter
193	Bacteria	Proteobacteria	Alphaproteobacteria	Rhodobacterales	Rhodobacteraceae	Rubellimicrobium
194	Bacteria	Proteobacteria	Alphaproteobacteria	Rhodobacterales	Rhodobacteraceae
195	Bacteria	Proteobacteria	Alphaproteobacteria	Rhodobacterales	Rhodobacteraceae	Roseobacter clade CHAB-I-5 lineage	Rhodobacteraceae bacterium
196	Bacteria	Proteobacteria	Alphaproteobacteria	Rhodobacterales	Rhodobacteraceae
197	Bacteria	Proteobacteria	Alphaproteobacteria	Rhodobacterales	Rhodobacteraceae
198	Bacteria	Proteobacteria	Alphaproteobacteria	Rhodobacterales	Rhodobacteraceae
199	Bacteria	Proteobacteria	Alphaproteobacteria	Rhodobacterales	Rhodobacteraceae
200	Bacteria	Proteobacteria	Alphaproteobacteria	Rhodobacterales	Rhodobacteraceae	Rhodobacter
201	Bacteria	Proteobacteria	Alphaproteobacteria	Rhizobiales	Devosiaceae	Devosia
202	Bacteria	Proteobacteria	Alphaproteobacteria	Rhizobiales	Hyphomicrobiaceae	Hyphomicrobium
203	Bacteria	Proteobacteria	Alphaproteobacteria	Rickettsiales	Rickettsiaceae
204	Bacteria	Proteobacteria	Alphaproteobacteria	Rickettsiales	Rickettsiaceae	Candidatus Megaira
205	Bacteria	Proteobacteria	Alphaproteobacteria	Holosporales	Holosporaceae
206	Bacteria	Proteobacteria	Alphaproteobacteria	Paracaedibacterales	Paracaedibacteraceae	Candidatus Paracaedibacter
207	Bacteria	Proteobacteria	Alphaproteobacteria	Paracaedibacterales	Paracaedibacteraceae	Candidatus Paracaedibacter
208	Bacteria	Proteobacteria	Alphaproteobacteria	Paracaedibacterales	Paracaedibacteraceae
209	Bacteria	Chlamydiae	Chlamydiae	Chlamydiales	Parachlamydiaceae	Neochlamydia
210	Bacteria	Chlamydiae	Chlamydiae	Chlamydiales	Parachlamydiaceae	Neochlamydia
211	Bacteria	Chlamydiae	Chlamydiae	Chlamydiales	Parachlamydiaceae	Neochlamydia
212	Bacteria	Chlamydiae	Chlamydiae	Chlamydiales	Parachlamydiaceae
213	Bacteria	Chlamydiae	Chlamydiae	Chlamydiales	Parachlamydiaceae	Candidatus Protochlamydia
214	Bacteria	Chlamydiae	Chlamydiae	Chlamydiales	Parachlamydiaceae	Neochlamydia
215	Bacteria	Chlamydiae	Chlamydiae	Chlamydiales	Parachlamydiaceae	Neochlamydia
216	Bacteria	Chlamydiae	Chlamydiae	Chlamydiales	Parachlamydiaceae	Candidatus Protochlamydia
217	Bacteria	Chlamydiae	Chlamydiae	Chlamydiales	Parachlamydiaceae	Candidatus Protochlamydia
218	Bacteria	Chlamydiae	Chlamydiae	Chlamydiales	Parachlamydiaceae
219	Bacteria	Chlamydiae	Chlamydiae	Chlamydiales	Parachlamydiaceae
220	Bacteria	Acidobacteria	Subgroup 6
221	Bacteria	Proteobacteria	Deltaproteobacteria	Bdellovibrionales	Bdellovibrionaceae	Bdellovibrio
222	Bacteria	Proteobacteria	Deltaproteobacteria	Bdellovibrionales	Bdellovibrionaceae	Bdellovibrio	Bdellovibrionales bacterium Ga0074137
223	Bacteria	Proteobacteria	Deltaproteobacteria	Bdellovibrionales	Bdellovibrionaceae	Bdellovibrio
224	Bacteria	Proteobacteria	Deltaproteobacteria	Oligoflexales	Oligoflexaceae
225	Bacteria	Proteobacteria	Deltaproteobacteria	Oligoflexales	Oligoflexaceae	Silvanigrella
226	Bacteria	Verrucomicrobia	Verrucomicrobiae	Opitutales	Opitutaceae	IMCC26134
227	Bacteria	Verrucomicrobia	Verrucomicrobiae	Opitutales	Opitutaceae	IMCC26134
228	Bacteria	Verrucomicrobia	Verrucomicrobiae	Opitutales	Opitutaceae	Diplosphaera	Opitutus sp.
229	Bacteria	Verrucomicrobia	Verrucomicrobiae	Opitutales	Opitutaceae	Cephaloticoccus	Verrucomicrobia bacterium
230	Bacteria	Verrucomicrobia	Verrucomicrobiae	Opitutales	Opitutaceae	Cephaloticoccus
231	Bacteria	Verrucomicrobia	Verrucomicrobiae	Methylacidiphilales	Methylacidiphilaceae
232	Bacteria	Verrucomicrobia	Verrucomicrobiae	Methylacidiphilales	Methylacidiphilaceae
233	Bacteria	Verrucomicrobia	Verrucomicrobiae	Pedosphaerales	Pedosphaeraceae
234	Bacteria	Verrucomicrobia	Verrucomicrobiae	Chthoniobacterales	Chthoniobacteraceae
235	Bacteria	Verrucomicrobia	Verrucomicrobiae	Chthoniobacterales	Chthoniobacteraceae
236	Bacteria	Verrucomicrobia	Verrucomicrobiae	Chthoniobacterales	Chthoniobacteraceae	Chthoniobacter
237	Bacteria	Verrucomicrobia	Verrucomicrobiae	Chthoniobacterales	Terrimicrobiaceae	Terrimicrobium
238	Bacteria	Verrucomicrobia	Verrucomicrobiae	Chthoniobacterales	Terrimicrobiaceae	Terrimicrobium
239	Bacteria	Verrucomicrobia	Verrucomicrobiae	Chthoniobacterales	Terrimicrobiaceae	Terrimicrobium
240	Bacteria	Verrucomicrobia	Verrucomicrobiae	Chthoniobacterales	Terrimicrobiaceae	Terrimicrobium
241	Bacteria	Verrucomicrobia	Verrucomicrobiae	Chthoniobacterales	Terrimicrobiaceae	Terrimicrobium
242	Bacteria	Verrucomicrobia	Verrucomicrobiae	Chthoniobacterales	Xiphinematobacteraceae	Candidatus Xiphinematobacter	Xiphinematobacteriaceae bacterium
243	Bacteria	Verrucomicrobia	Verrucomicrobiae	Verrucomicrobiales	Verrucomicrobiaceae
244	Bacteria	Verrucomicrobia	Verrucomicrobiae	Verrucomicrobiales	Verrucomicrobiaceae
245	Bacteria	Verrucomicrobia	Verrucomicrobiae	Verrucomicrobiales	DEV007
246	Bacteria	Verrucomicrobia	Verrucomicrobiae	Verrucomicrobiales	Rubritaleaceae	Luteolibacter
247	Bacteria	Verrucomicrobia	Verrucomicrobiae	Verrucomicrobiales	Rubritaleaceae	Luteolibacter
248	Bacteria	Verrucomicrobia	Verrucomicrobiae	Verrucomicrobiales	Rubritaleaceae	Luteolibacter
249	Bacteria	Verrucomicrobia	Verrucomicrobiae	Verrucomicrobiales	Rubritaleaceae	Luteolibacter	Luteolibacter algae
250	Bacteria	Verrucomicrobia	Verrucomicrobiae	Verrucomicrobiales	Verrucomicrobiaceae
251	Bacteria	Proteobacteria	Gammaproteobacteria	Coxiellales	Coxiellaceae	Coxiella	Coxiella sp.
252	Bacteria	Proteobacteria	Gammaproteobacteria	Gammaproteobacteria Incertae Sedis	Unknown Family	Candidatus Berkiella
253	Bacteria	Proteobacteria	Gammaproteobacteria	Gammaproteobacteria Incertae Sedis	Unknown Family	Acidibacter
254	Bacteria	Proteobacteria	Gammaproteobacteria	Diplorickettsiales	Diplorickettsiaceae	Aquicella	gamma proteobacterium
255	Bacteria	Proteobacteria	Gammaproteobacteria	CCM19a
256	Bacteria	Proteobacteria	Gammaproteobacteria	Xanthomonadales	Rhodanobacteraceae	Rhondanobacter
257	Bacteria	Proteobacteria	Gammaproteobacteria	Xanthomonadales	Rhodanobacteraceae	Rhodanobacter
258	Bacteria	Proteobacteria	Gammaproteobacteria	Xanthomonadales	Rhodanobacteraceae	Rhodanobacter
259	Bacteria	Proteobacteria	Gammaproteobacteria	Xanthomonadales	Rhodanobacteraceae	Rhodanobacter
260	Bacteria	Proteobacteria	Gammaproteobacteria	Xanthomonadales	Rhodanobacteraceae	Dyella
261	Bacteria	Proteobacteria	Gammaproteobacteria	Xanthomonadales	Rhodanobacteraceae	Rhodanobacter
262	Bacteria	Proteobacteria	Gammaproteobacteria	Xanthomonadales	Xanthomonadaceae	Arenimonas	gamma proteobacterium
263	Bacteria	Proteobacteria	Gammaproteobacteria
264	Bacteria	Proteobacteria	Gammaproteobacteria	Xanthomonadales
265	Bacteria	Proteobacteria	Gammaproteobacteria	Xanthomonadales	Xanthomonadaceae	Pseudoxanthomonas
266	Bacteria	Proteobacteria	Gammaproteobacteria	Xanthomonadales	Xanthomonadaceae	Thermomonas
267	Bacteria	Proteobacteria	Gammaproteobacteria	Xanthomonadales	Xanthomonadaceae	Thermomonas
268	Bacteria	Proteobacteria	Gammaproteobacteria	Xanthomonadales	Xanthomonadaceae	Silanimonas
269	Bacteria	Proteobacteria	Gammaproteobacteria	Xanthomonadales	Xanthomonadaceae	Silanimonas
270	Bacteria	Proteobacteria	Gammaproteobacteria	Xanthomonadales	Rhodanobacteraceae	Rhodanobacter
271	Bacteria	Proteobacteria	Gammaproteobacteria	Xanthomonadales	Rhodanobacteraceae	Rhodanobacter
272	Bacteria	Proteobacteria	Gammaproteobacteria	Xanthomonadales	Rhodanobacteraceae	Rhodanobacter
273	Bacteria	Proteobacteria	Gammaproteobacteria	Legionellales	Legionellaceae	Legionella
274	Bacteria	Proteobacteria	Gammaproteobacteria	Legionellales	Legionellaceae	Legionella
275	Bacteria	Proteobacteria	Gammaproteobacteria	Legionellales	Legionellaceae	Legionella
276	Bacteria	Proteobacteria	Gammaproteobacteria	Legionellales	Legionellaceae	Legionella
277	Bacteria	Proteobacteria	Gammaproteobacteria	Legionellales	Legionellaceae	Legionella
278	Bacteria	Proteobacteria	Gammaproteobacteria	Legionellales	Legionellaceae	Legionella
279	Bacteria	Planctomycetes	Planctomycetacia	Pirellulales	Pirellulaceae	Rhodopirellula
280	Bacteria	Planctomycetes	Planctomycetacia	Pirellulales	Pirellulaceae	Rhodopirellula
281	Bacteria	Planctomycetes	Planctomycetacia	Pirellulales	Pirellulaceae	Pirellula
282	Bacteria	Planctomycetes	Planctomycetacia	Pirellulales	Pirellulaceae	Pirellula
283	Bacteria	Planctomycetes	Planctomycetacia	Pirellulales	Pirellulaceae	Pirellula
284	Bacteria	Planctomycetes	Planctomycetacia	Pirellulales	Pirellulaceae	Pirellula
285	Bacteria	Planctomycetes	Planctomycetacia	Pirellulales	Pirellulaceae	Pirellula
286	Bacteria	Planctomycetes	Planctomycetacia	Pirellulales	Pirellulaceae	Pirellula
287	Bacteria	Planctomycetes	Planctomycetacia	Pirellulales	Pirellulaceae	Rhodopirellula
288	Bacteria	Planctomycetes	Planctomycetacia	Pirellulales	Pirellulaceae	Roseimaritima
289	Bacteria	Planctomycetes	Planctomycetacia	Gemmatales	Gemmataceae	Gemmata
290	Bacteria	Planctomycetes	Planctomycetacia	Gemmatales	Gemmataceae
291	Bacteria	Planctomycetes	Planctomycetacia	Gemmatales	Gemmataceae	Fimbriiglobus
292	Bacteria	Planctomycetes	Planctomycetacia	Gemmatales	Gemmataceae
293	Bacteria	Planctomycetes	Planctomycetacia	Gemmatales	Gemmataceae
294	Bacteria	Planctomycetes	Planctomycetacia	Gemmatales	Gemmataceae
295	Bacteria	Planctomycetes	Planctomycetacia	Gemmatales	Gemmataceae	Planctomycetes bacterium MBLW1
296	Bacteria	Planctomycetes	Planctomycetacia	Gemmatales	Gemmataceae	Fimbriiglobus
297	Bacteria	Planctomycetes	Planctomycetacia	Gemmatales	Gemmataceae	Fimbriiglobus
298	Bacteria	Planctomycetes	Planctomycetacia	Gemmatales	Gemmataceae	Fimbriiglobus	planctomycete
299	Bacteria	Planctomycetes	Planctomycetacia	Gemmatales	Gemmataceae	Fimbriiglobus
300	Bacteria	Planctomycetes	Planctomycetacia	Gemmatales	Gemmataceae	Fimbriiglobus
301	Bacteria	Planctomycetes	Planctomycetacia	Gemmatales	Gemmataceae	Fimbriiglobus
302	Bacteria	Planctomycetes	Planctomycetacia	Gemmatales	Gemmataceae
303	Bacteria	Planctomycetes	Planctomycetacia	Planctomycetales	Rubinisphaeraceae
304	Bacteria	Planctomycetes	Planctomycetacia	Planctomycetales	Rubinisphaeraceae
305	Bacteria	Planctomycetes	Planctomycetacia	Planctomycetales	Rubinisphaeraceae	SH-PL14	planctomycete
306	Bacteria	Planctomycetes	Planctomycetacia	Pirellulales	Pirellulaceae	Blastopirellula
307	Bacteria	Planctomycetes	Phycisphaerae	Tepidisphaerales	WD2101 soil group
308	Bacteria	Planctomycetes	Phycisphaerae	Tepidisphaerales	WD2101 soil group	planctomycete	planctomycete
309	Bacteria	Planctomycetes	Phycisphaerae	Phycisphaerales	Phycisphaeraceae	SM1A02
310	Bacteria	Planctomycetes	Phycisphaerae	Phycisphaerales	Phycisphaeraceae	SM1A02
311	Bacteria	Planctomycetes	Phycisphaerae	Phycisphaerales	Phycisphaeraceae	SM1A02
312	Bacteria	Planctomycetes	Phycisphaerae	Phycisphaerales	Phycisphaeraceae	SM1A02	unidentified marine bacterioplankton
313	Bacteria	Planctomycetes	Phycisphaerae	Phycisphaerales	Phycisphaeraceae	SM1A02
314	Bacteria	Planctomycetes	Phycisphaerae	Phycisphaerales	Phycisphaeraceae	SM1A02	unidentified marine bacterioplankton
315	Bacteria	Planctomycetes	Phycisphaerae	Phycisphaerales	Phycisphaeraceae	SM1A02
316	Bacteria	Bacteroidetes	Bacteroidia	Cytophagales	Cyclobacteriaceae	Algoriphagus
317	Bacteria	Bacteroidetes	Bacteroidia	Cytophagales	Microscillaceae	Microscilla	Microscilla sp.
318	Bacteria	Bacteroidetes	Bacteroidia	Cytophagales	Cyclobacteriaceae	Aquiflexum sp.
319	Bacteria	Bacteroidetes	Bacteroidia	Cytophagales	Cytophagaceae	Sporocytophaga
320	Bacteria	Bacteroidetes	Bacteroidia	Cytophagales
321	Bacteria	Bacteroidetes	Bacteroidia	Cytophagales	Microscillaceae	Thermoflexibacter
322	Bacteria	Bacteroidetes	Bacteroidia	Cytophagales	Cytophagaceae	Cytophaga
323	Bacteria	Bacteroidetes	Bacteroidia	Cytophagales	Microscillaceae	OLB12
324	Bacteria	Bacteroidetes	Bacteroidia	Cytophagales	Microscillaceae
325	Bacteria	Bacteroidetes	Bacteroidia	SM1A07	Chlorobi bacterium	Chlorobi bacterium	Chlorobi bacterium
326	Bacteria	Bacteroidetes	Bacteroidia	Cytophagales	Spirosomaceae	Persicitalea	Persicitalea sp. KMM 6743
327	Bacteria	Bacteroidetes	Bacteroidia	Flavobacteriales	Weeksellaceae	Chryseobacterium
328	Bacteria	Bacteroidetes	Bacteroidia	Chitinophagales	Chitinophagaceae	Sediminibacterium
329	Bacteria	Bacteroidetes	Bacteroidia	Chitinophagales	Chitinophagaceae	Flavitalea
330	Bacteria	Bacteroidetes	Bacteroidia	Chitinophagales	Chitinophagaceae	Ferruginibacter
331	Bacteria	Bacteroidetes	Bacteroidia	Chitinophagales	Chitinophagaceae	Ferruginibacter
332	Bacteria	Bacteroidetes	Bacteroidia	Chitinophagales	Saprospiraceae
333	Bacteria	Bacteroidetes	Bacteroidia	Chitinophagales	Saprospiraceae
334	Bacteria	Bacteroidetes	Bacteroidia	Chitinophagales	Saprospiraceae
335	Bacteria	Bacteroidetes	Bacteroidia	Chitinophagales	Saprospiraceae
336	Bacteria	Bacteroidetes	Bacteroidia	Chitinophagales	Saprospiraceae
337	Bacteria	Bacteroidetes	Bacteroidia	Chitinophagales	Saprospiraceae	BS2
338	Bacteria	Bacteroidetes	Bacteroidia	Chitinophagales	Saprospiraceae
339	Bacteria	Bacteroidetes	Bacteroidia	Chitinophagales	Saprospiraceae
340	Bacteria	Bacteroidetes	Bacteroidia	Flavobacteriales	Flavobacteriaceae	Flavobacterium
341	Bacteria	Bacteroidetes	Bacteroidia	Flavobacteriales	Flavobacteriaceae	Flavobacterium
342	Bacteria	Bacteroidetes	Bacteroidia	Flavobacteriales	Flavobacteriaceae	Flavobacterium
343	Bacteria	Bacteroidetes	Bacteroidia	Flavobacteriales	Crocinitomicaceae	Fluviicola
344	Bacteria	Bacteroidetes	Bacteroidia	Chitinophagales	37-13
345	Bacteria	Bacteroidetes	Bacteroidia	Sphingobacteriales	env.OPS 17
346	Bacteria	Bacteroidetes	Bacteroidia	Sphingobacteriales	env.OPS 17
347	Bacteria	Bacteroidetes	Bacteroidia
348	Bacteria	Bacteroidetes	Bacteroidia	Sphingobacteriales	NS11-12 marine group
349	Bacteria	Bacteroidetes	Bacteroidia	Sphingobacteriales	NS11-12 marine group
350	Bacteria	Bacteroidetes	Bacteroidia	Sphingobacteriales	NS11-12 marine group
351	Bacteria	Bacteroidetes	Bacteroidia	Sphingobacteriales	NS11-12 marine group
352	Bacteria	Bacteroidetes	Bacteroidia	Sphingobacteriales	Sphingobacteriaceae	Pedobacter
353	Bacteria	Bacteroidetes	Bacteroidia	Sphingobacteriales	Sphingobacteriaceae	Pedobacter
354	Bacteria	Bacteroidetes	Bacteroidia	Sphingobacteriales	Sphingobacteriaceae	Pedobacter
355	Bacteria	Bacteroidetes	Bacteroidia	Sphingobacteriales	Sphingobacteriaceae	Pedobacter
356	Bacteria	Bacteroidetes	Bacteroidia	Sphingobacteriales	LiUU-11-161
357	Bacteria	Bacteroidetes	Bacteroidia	Sphingobacteriales	LiUU-11-161
358	Bacteria	Bacteroidetes	Bacteroidia	Sphingobacteriales	LiUU-11-161
359	Bacteria	Bacteroidetes	Bacteroidia	Flavobacteriales	NS9 marine group
360	Bacteria	Bacteroidetes
