# Supplementary material for: Microbial Diversity of Pinnacle and Conical Microbial Mats in the Perennially Ice-Covered Lake Untersee, East Antarctica
Source: Front Microbiol. 2020 Dec 10;11:607251. doi: 10.3389/fmicb.2020.607251 (PMC7759091; doi:10.3389/fmicb.2020.607251)
Supplement: Supplementary Table 2 — Taxonomic assignments of eukaryotic ASVs. [file Table_2.XLSX]

## Sheet: TAX1.df
ASV	L0	L1	L2	L3	L4	L5	L6
1	Eukaryota	SAR	Rhizaria	Cercozoa	Cercomonadidae	Paracercomonas	Paracercomonas saepenatans
2	Eukaryota	Opisthokonta	Nucletmycea	Fungi
3	Eukaryota	SAR	Alveolata	Ciliophora	Nassophorea	Obertrumia sp.
4	Eukaryota	Centrohelida
5	Eukaryota	Opisthokonta	Holozoa
6	Eukaryota	SAR	Alveolata	Ciliophora
7	Eukaryota	Opisthokonta	Nucletmycea	Fungi	Cryptomycota
8	Eukaryota	Opisthokonta	Nucletmycea	Fungi
9	Eukaryota	SAR	Alveolata	Ciliophora
10	Eukaryota	SAR	Alveolata	Ciliophora	Hypotrichia	Oxytricha
11	Eukaryota	SAR	Alveolata	Protalveolata	Colpodellida	Colpodella
12	Eukaryota	Opisthokonta	Nucletmycea	Fungi
13	Eukaryota	Opisthokonta	Nucletmycea	Fungi	Chytridiomyceta	Lobulomycetales	Lobulomycetaceae
14	Eukaryota	SAR	Alveolata	Ciliophora	Peniculia	Stokesia sp.
15	Eukaryota	Amoebozoa	Tubulinea	Arcellinida
16	Eukaryota	Archaeplastida	Chloroplastida	Chlorophyta	Sphaeropleales	Mychonastes sp.
17	Eukaryota	SAR	Rhizaria	Cercozoa	Incertae Sedis	Gymnophrys
18	Eukaryota	SAR	Rhizaria	Cercozoa
19	Eukaryota	SAR	Rhizaria	Cercozoa	Vampyrellidae
20	Eukaryota	SAR	Stramenopiles	Labyrinthulomycetes	Sorodiplophrys	Ammopiptanthus mongolicus	Ammopiptanthus mongolicus
21	Eukaryota	SAR	Rhizaria	Cercozoa	Glissomonadida	Bodomorpha
22	Eukaryota	Opisthokonta	Holozoa
23	Eukaryota	SAR	Alveolata	Ciliophora	Peritrichia	Peritrichia
24	Eukaryota	Opisthokonta	Nucletmycea	Nucleariidae and Fonticula group	Nucleariidae	Nuclearia
25	Eukaryota	Opisthokonta	Nucletmycea	Fungi
26	Eukaryota	SAR	Alveolata	Ciliophora	Prostomatea	Placus
27	Eukaryota	SAR	Rhizaria	Cercozoa	Vampyrellidae
28	Eukaryota	SAR	Rhizaria	Cercozoa
29	Eukaryota	Opisthokonta	Nucletmycea	Fungi	Cryptomycota	LKM11
30	Eukaryota	SAR	Rhizaria	Cercozoa	Cercomonadidae
31	Eukaryota	Opisthokonta
32	Eukaryota	Amoebozoa	Protosteliida
33	Eukaryota	SAR	Rhizaria	Cercozoa	Imbricatea	Nudifila
34	Eukaryota	SAR	Stramenopiles
35	Eukaryota	SAR	Rhizaria	Cercozoa	uncultured	Ammopiptanthus mongolicus	Ammopiptanthus mongolicus
36	Eukaryota	Opisthokonta	Aphelidea
37	Eukaryota	Amoebozoa	Discosea	Longamoebia	Centramoebida
38	Eukaryota	SAR	Stramenopiles	Labyrinthulomycetes	Sorodiplophrys
39	Eukaryota	Amoebozoa	Discosea	Flabellinia	Dactylopodida	Korotnevella	Korotnevella stella
40	Eukaryota	Excavata	Discoba	Discicristata	Prokinetoplastina	Ichthyobodo
41	Eukaryota	Excavata	Discoba	Discicristata	Tetramitia	Allovahlkampfia
42	Eukaryota	SAR	Alveolata	Ciliophora	Suctoria	Acineta	Acineta compressa
43	Eukaryota	SAR	Stramenopiles	Ochrophyta	Ochromonadales	Ochromonas	Ochromonas danica
44	Eukaryota	Opisthokonta	Nucletmycea	Fungi	Cryptomycota	LKM11
45	Eukaryota	Opisthokonta	Nucletmycea	Fungi	Cryptomycota	LKM11
46	Eukaryota	SAR	Stramenopiles	Peronosporomycetes	Aphanomyces	Aphanomyces sp. 84-1240	Aphanomyces sp. 84-1240
47	Eukaryota	SAR	Alveolata	Ciliophora	Haptoria	Didinium sp.
48	Eukaryota	Excavata	Discoba	Discicristata	Tetramitia	Allovahlkampfia
49	Eukaryota	Amoebozoa	Discosea	Flabellinia	Vannellida
50	Eukaryota	Opisthokonta	Nucletmycea	Fungi	Ascomycota	Pyronemataceae
51	Eukaryota	Opisthokonta	Nucletmycea	Fungi
52	Eukaryota	SAR	Stramenopiles	Bicosoecida
53	Eukaryota	SAR	Alveolata	Ciliophora	Haptoria	Haptoria
54	Eukaryota	SAR	Rhizaria	Cercozoa	Incertae Sedis	Gymnophrys
55	Eukaryota	SAR	Stramenopiles	Ochrophyta	Incertae Sedis	Chlamydomyxa
56	Eukaryota	SAR	Rhizaria	Cercozoa	Vampyrellidae
57	Eukaryota	SAR	Alveolata	Ciliophora	Hypotrichia	Hypotrichia
58	Eukaryota	SAR	Rhizaria	Cercozoa	uncultured	Ammopiptanthus mongolicus	Ammopiptanthus mongolicus
59	Eukaryota	SAR	Alveolata	Ciliophora	Scuticociliatia	Protocyclidium sp.
60	Eukaryota	Amoebozoa	Tubulinea	Arcellinida
61	Eukaryota	Amoebozoa	Tubulinea	Arcellinida
62	Eukaryota	Amoebozoa	Tubulinea	Euamoebida	BOLA868
63	Eukaryota	SAR	Alveolata	Ciliophora
64	Eukaryota	SAR	Rhizaria	Cercozoa
65	Eukaryota	SAR	Rhizaria	Cercozoa	Vampyrellidae
66	Eukaryota	SAR	Rhizaria	Cercozoa
67	Eukaryota	Opisthokonta	Nucletmycea	Nucleariidae and Fonticula group	Nucleariidae	Nuclearia
68	Eukaryota	SAR	Alveolata
69	Eukaryota	Excavata	Discoba	Discicristata	Tetramitia	Allovahlkampfia
70	Eukaryota	SAR	Stramenopiles	Ochrophyta
71	Eukaryota	Opisthokonta
72	Eukaryota	SAR	Rhizaria	Cercozoa	Clathrulinidae	Hedriocystis
73	Eukaryota	Excavata	Discoba	Discicristata	Tetramitia	Allovahlkampfia
74	Eukaryota	SAR	Alveolata	Ciliophora
75	Eukaryota	Opisthokonta	Nucletmycea	Fungi
76	Eukaryota	Excavata	Discoba	Discicristata	Neobodonida	Rhynchobodo
77	Eukaryota	SAR	Alveolata	Ciliophora	Hypotrichia	Hypotrichia
78	Eukaryota	SAR	Stramenopiles	Labyrinthulomycetes	Sorodiplophrys
79	Eukaryota	SAR	Stramenopiles	Ochrophyta	Eustigmatales	Nannochloropsis
80	Eukaryota	Amoebozoa	Discosea	Flabellinia	Dactylopodida	Korotnevella	Korotnevella stella
81	Eukaryota	Amoebozoa	Discosea	Flabellinia	Vannellida	Vannella	Vannella sp. JRF2
82	Eukaryota	SAR	Alveolata	Ciliophora
83	Eukaryota	SAR	Alveolata
84	Eukaryota	Amoebozoa	Tubulinea	Euamoebida	BOLA868
85	Eukaryota	SAR	Alveolata	Ciliophora
86	Eukaryota	Amoebozoa	Discosea	Flabellinia	Dactylopodida	Tubulinea group 04 sp. CAL7	Tubulinea group 04 sp. CAL7
87	Eukaryota	Opisthokonta	Holozoa
88	Eukaryota	Opisthokonta	Nucletmycea	Fungi	Incertae Sedis	Paramicrosporidium
89	Eukaryota	SAR	Stramenopiles	Ochrophyta
90	Eukaryota	Archaeplastida	Chloroplastida	Charophyta
91	Eukaryota	SAR	Alveolata	Ciliophora
92	Eukaryota	SAR	Alveolata	Ciliophora	Haptoria	Didinium sp.
93	Eukaryota	SAR	Alveolata	Ciliophora	Haptoria	Didinium sp.
94	Eukaryota	SAR	Alveolata	Ciliophora	Haptoria	Haptoria
95	Eukaryota	Archaeplastida	Chloroplastida	Charophyta
96	Eukaryota	SAR	Rhizaria	Cercozoa	Vampyrellidae	Cercozoa sp. 1 YG-2013	Cercozoa sp. 1 YG-2013
97	Eukaryota	SAR	Alveolata	Ciliophora	Cyrtophoria	Pseudochilodonopsis
98	Eukaryota	SAR	Alveolata	Ciliophora	Hypotrichia	Halteria
99	Eukaryota	SAR	Rhizaria	Cercozoa	Incertae Sedis	Gymnophrys
100	Eukaryota	Amoebozoa	Tubulinea	Euamoebida	Saccamoeba sp. DP7	Saccamoeba sp. DP7	Saccamoeba sp. DP7
101	Eukaryota	Amoebozoa	Mycamoeba
102	Eukaryota	Archaeplastida	Chloroplastida	Chlorophyta
103	Eukaryota	Opisthokonta	Nucletmycea	Fungi	Chytridiomyceta	Rhizophydiaceae	Rhizophydium	Rhizophydium patellarium
104	Eukaryota	Amoebozoa
105	Eukaryota	SAR	Rhizaria	Cercozoa	Euglyphida
106	Eukaryota	SAR	Rhizaria	Cercozoa
107	Eukaryota	SAR	Alveolata	Ciliophora	Intramacronucleata	Litostomatea
108	Eukaryota	SAR	Rhizaria	Cercozoa	Cercomonadidae	Cercomonas
109	Eukaryota	SAR	Alveolata	Ciliophora	Haptoria	Didinium sp.
110	Eukaryota	SAR	Alveolata	Ciliophora	Scuticociliatia	Scuticociliatia
111	Eukaryota	SAR	Alveolata	Ciliophora	Litostomatea	Haptoria
112	Eukaryota	Archaeplastida	Chloroplastida	Chlorophyta	Chlorophyceae	Chlorococcales	Chlorococcales sp. VII3
113	Eukaryota	SAR	Rhizaria	Cercozoa	Phytomyxea	Spongospora	Spongospora subterranea f. sp. nasturtii
114	Eukaryota	SAR	Rhizaria	Cercozoa	uncultured	Dimorpha-like sp. ATCC 50522	Dimorpha-like sp. ATCC 50522
115	Eukaryota	SAR	Rhizaria	Cercozoa
116	Eukaryota	Opisthokonta	Nucletmycea	Fungi	Cryptomycota	LKM11
117	Eukaryota	Opisthokonta	Holozoa	Choanoflagellida	Codosigidae
118	Eukaryota	Amoebozoa
119	Eukaryota	Excavata	Discoba	Discicristata	Heteronematina	Petalomonas	Petalomonas cantuscygni
120	Eukaryota	Excavata	Discoba	Discicristata	Neobodonida	Neobodo	Neobodo designis
121	Eukaryota	Archaeplastida	Chloroplastida	Charophyta
122	Eukaryota	Opisthokonta	Holozoa	Choanoflagellida
123	Eukaryota	SAR	Rhizaria	Cercozoa	Incertae Sedis	Gymnophrys
124	Eukaryota	Opisthokonta	Nucletmycea	Fungi
125	Eukaryota	Archaeplastida	Chloroplastida	Chlorophyta
126	Eukaryota	Amoebozoa	Tubulinea	Euamoebida	BOLA868
127	Eukaryota	Excavata	Discoba	Discicristata
128	Eukaryota	SAR	Rhizaria	Cercozoa
129	Eukaryota	SAR	Alveolata	Ciliophora
130	Eukaryota	Amoebozoa	Tubulinea	Euamoebida	BOLA868
131	Eukaryota	SAR	Rhizaria	Cercozoa	Cercomonadidae	Cercomonas	Cercozoa sp. ATCC 50407
132	Eukaryota	Opisthokonta	Nucletmycea	Nucleariidae and Fonticula group	Nucleariidae	Nuclearia
133	Eukaryota	SAR	Rhizaria	Cercozoa	Incertae Sedis	Gymnophrys
134	Eukaryota	SAR	Alveolata	Ciliophora	Haptoria	Didinium sp.
135	Eukaryota	SAR	Alveolata	Ciliophora	Cyrtophoria	Cyrtophoria
136	Eukaryota	SAR	Alveolata	Ciliophora	Peritrichia	Telotrochidium
137	Eukaryota	Opisthokonta	Nucletmycea	Fungi	Incertae Sedis	Paramicrosporidium
138	Eukaryota	SAR	Stramenopiles	Ochrophyta	Chromulinales	Spumella
139	Eukaryota	SAR	Rhizaria	Cercozoa
140	Eukaryota	Opisthokonta	Nucletmycea	Fungi
141	Eukaryota	SAR	Alveolata	Ciliophora	Nassophorea	Obertrumia
142	Eukaryota	Opisthokonta	Holozoa	Metazoa (Animalia)	Bdelloidea	Adinetida
143	Eukaryota	Opisthokonta	Holozoa	Metazoa (Animalia)	Chromadorea	Araeolaimida
144	Eukaryota	Opisthokonta	Holozoa	Metazoa (Animalia)	Dorylaimia	Allodorylaimus sp. PDL-2005
145	Eukaryota	Opisthokonta	Holozoa	Metazoa (Animalia)	Monogononta	Flosculariacea	Sinantherina socialis
146	Eukaryota	Opisthokonta	Holozoa	Metazoa (Animalia)	Chromadorea	Monhysterida	Tridentulus sp. PDL-2005
147	Eukaryota	Opisthokonta	Holozoa	Metazoa (Animalia)	Chromadorea	Araeolaimida	Plectidae sp. PDL-2005
148	Eukaryota	Opisthokonta	Holozoa	Metazoa (Animalia)
149	Eukaryota	Opisthokonta	Holozoa	Metazoa (Animalia)	Bdelloidea	Adinetida
149	Eukaryota	Opisthokonta	Holozoa	Metazoa (Animalia)
150	Eukaryota	Opisthokonta	Holozoa	Metazoa (Animalia)
