# Supplementary material for: Microbial Diversity of Pinnacle and Conical Microbial Mats in the Perennially Ice-Covered Lake Untersee, East Antarctica
Source: Front Microbiol. 2020 Dec 10;11:607251. doi: 10.3389/fmicb.2020.607251 (PMC7759091; doi:10.3389/fmicb.2020.607251)
Supplement: Supplementary Table 3 — BLAST assignment of cyanobacterial ASVs. [file Table_3.XLSX]

## Sheet: cyano_BLAST_silva
ASV	BLAST Assignment	SILVA Assignment						Percent	BLAST cultured 2	Accession No.	Percent
1	Phormidium sp. CYN64 (JQ687330.1)	Phormidium CYN64
2	Leptolyngbya sp. ULC077 (MH118741.1)	Leptolyngbya
3	Leptolyngbya antarctica (LS992493.1)	Leptolyngbya ANT.L67.1
4	Leptolyngbya sp. LCR-CYANT35 (KM052844.1)	Leptolyngbya
5	Phormidium autumnale ULC095 (MK139960.1)	Tychonema CCAP 1459-11B
6	Phormidium autumnale ULC095 (MK139960.1)	Tychonema CCAP 1459-11B
7	Geitlerinema pseudacutissimum JR23 (KT315939.1)	Geitlerinema sp. Sai004
8	Geitlerinema pseudacutissimum JR23 (KT315939.1)	Geitlerinema sp. Sai004
9	Pseudanabaena sp. PCC 6802 (AB039016.1)	Pseudanabaena
10	Synechococcus sp. SAG 2387 (KF417657.1)	Synechococcus
11	Pseudanabaena sp. PCC 7403 (AB075995.1)	Synechococcus
12	Pseudanabaena sp. RL-08-7 (LT600732.1)	Pseudanabaena
13	Chamaesiphon geitleri No1023 (KY704109.1)	Chamaesiphon
14	Chroococcales cyanobacterium CYN67 (JQ687333.1)	Chamaesiphon
15	Chroococcales cyanobacterium CYN67 (JQ687333.1)	Chamaesiphon
16	Cyanobacteria	Oxyphotobacteria
17	Cyanobacteria	Vampirovibrionales
